# Supplementary material for: Differential chemokine alteration in the variants of primary progressive aphasia—a role for neuroinflammation
Source: J Neuroinflammation. 2021 Oct 3;18:224. doi: 10.1186/s12974-021-02247-3 (PMC8489077; doi:10.1186/s12974-021-02247-3)
Supplement: Supplementary file 1 — Additional file 1: Supplementary Figure 1. Mean normalized protein expression values for the chemokines in controls and each of PPA groups in plasma. Significant differences with p values are shown on the graphs. [file 12974_2021_2247_MOESM1_ESM.zip]

Archive with 2 entries (2 files):
- Supplemental Figure 1 (plasma).pdf
- Supplementary_Figure_1.pdf
